# Supplementary material for: Mechano-biochemical marine stimulation of inversion, gastrulation, and endomesoderm specification in multicellular Eukaryota
Source: Front Cell Dev Biol. 2022 Dec 1;10:992371. doi: 10.3389/fcell.2022.992371 (PMC9754125; doi:10.3389/fcell.2022.992371)
Supplement: Supplementary file 4 [file DataSheet2.zip]

Archive with 17 entries (12 files):
- Code/
- Code/.DS_Store
- __MACOSX/
- __MACOSX/Code/
- __MACOSX/Code/._.DS_Store
- Code/Boxplot-Full.py
- __MACOSX/Code/._Boxplot-Full.py
- Code/MainAnalysis.py
- __MACOSX/Code/._MainAnalysis.py
- Code/README.txt
- __MACOSX/Code/._README.txt
- Code/test-data/
- Code/test-data/enter.csv
- __MACOSX/Code/test-data/
- __MACOSX/Code/test-data/._enter.csv
- __MACOSX/Code/._test-data
- __MACOSX/._Code
