# Supplementary material for: Mechano-biochemical marine stimulation of inversion, gastrulation, and endomesoderm specification in multicellular Eukaryota
Source: Front Cell Dev Biol. 2022 Dec 1;10:992371. doi: 10.3389/fcell.2022.992371 (PMC9754125; doi:10.3389/fcell.2022.992371)
Supplement: Supplementary file 4 [file DataSheet2.zip › Code/test-data/enter.csv]

Condition1		Condition2
embryo1_w3561	1000	embryo6_w3561	250
embryo2_w3561	2000	embryo7_w3561	1000
embryo3_w3561	500	embryo8_w3561	1500
embryo4_w3561	1500	embryo9_w3561	500
embryo5_w3561	800
